# Supplementary material for: A novel interface for cortical columnar neuromodulation with multipoint infrared neural stimulation
Source: Nat Commun. 2024 Aug 2;15:6528. doi: 10.1038/s41467-024-50375-0 (PMC11297274; doi:10.1038/s41467-024-50375-0)
Supplement: Supplementary file 4 — Source data [file 41467_2024_50375_MOESM4_ESM.xlsx]

## Sheet: Fig.2E-G
Time (s)	0.3J/cm2		0.5J/cm2		0.7J/cm2
	MEAN	SEM	MEAN	SEM	MEAN	SEM
0.25	-0.0041	0.0105	-0.0088	0.00879	-0.013	0.00791
0.5	0.00409	0.0105	0.00878	0.00879	0.0128	0.00791
0.75	-0.014	0.0182	-0.032	0.0169	-0.025	0.0155
1	-0.054	0.024	-0.108	0.0191	-0.147	0.0176
1.25	-0.113	0.027	-0.145	0.0178	-0.215	0.0209
1.5	-0.097	0.028	-0.117	0.0207	-0.205	0.021
1.75	-0.064	0.0243	-0.113	0.0223	-0.182	0.022
2	-0.046	0.0254	-0.067	0.0219	-0.167	0.0253
2.25	-0.047	0.0244	-0.051	0.023	-0.118	0.0235
2.5	-0.0081	0.025	-0.081	0.0237	-0.079	0.0236
2.75	-0.013	0.0286	-0.057	0.0214	-0.0091	0.0228
3	-0.022	0.0284	-0.041	0.0257	-0.005	0.0236
3.25	0.0101	0.024	-0.019	0.024	-0.011	0.0245
3.5	0.0125	0.027	-0.03	0.0217	-0.032	0.0248
3.75	-0.043	0.029	-0.016	0.0212	-0.0064	0.0267
4	-0.027	0.0272	-0.026	0.0229	0.0208	0.0303
peak	0.113	0.027	0.145	0.0178	0.215	0.0209
activation size (diameter)	0.25		0.29		0.35
	0.25		0.32		0.37
	0.34		0.47		0.58
	0.37		0.47		0.6
	0.15		0.34		0.35
	0.15		0.33		0.37
	0.18		0.24		0.37

## Sheet: Fig.4B
Time (s)	tip1		tip2		tip3		tip4		tip5
	MEAN	SEM	MEAN	SEM	MEAN	SEM	MEAN	SEM	MEAN	SEM
0.25	0.002347	0.002015	-0.0034	0.001924	-0.00066	0.001948	-0.00114	0.001971	0.001969	0.001891
0.5	-0.00235	0.002015	0.0034	0.001924	0.000661	0.001948	0.001136	0.001971	-0.00197	0.001891
0.75	-0.01793	0.004079	-0.02439	0.003956	-0.02701	0.004677	-0.02155	0.00459	-0.02494	0.004371
1	-0.06457	0.005323	-0.06013	0.004709	-0.06636	0.006146	-0.06086	0.004714	-0.05803	0.005652
1.25	-0.07267	0.00808	-0.05353	0.006758	-0.06677	0.008055	-0.05357	0.007804	-0.05419	0.008369
1.5	-0.04943	0.009583	-0.03464	0.007572	-0.04733	0.011051	-0.03049	0.009531	-0.03719	0.010177
1.75	-0.04072	0.011762	-0.01429	0.008195	-0.03649	0.012407	-0.01888	0.010797	-0.02755	0.012276
2	-0.02379	0.014315	-0.00504	0.010165	-0.03123	0.015342	-0.00681	0.013735	-0.0215	0.014589
2.25	-0.01428	0.015851	-0.00176	0.011423	-0.02947	0.017502	-0.00371	0.014907	-0.01292	0.016137
2.5	-0.0106	0.017361	0.008205	0.012443	-0.02483	0.018803	0.005119	0.015857	-0.00935	0.018439
2.75	0.000439	0.019335	0.009186	0.01415	-0.0226	0.021212	0.011566	0.018012	-0.00416	0.01973
3	0.000868	0.020754	0.013834	0.015601	-0.01631	0.02245	0.013616	0.018502	-0.00071	0.021098
3.25	0.007433	0.022299	0.020393	0.017168	-0.0125	0.023983	0.01279	0.019952	0.000204	0.022398
3.5	0.01136	0.023393	0.019312	0.018575	-0.01295	0.02602	0.017866	0.021936	0.003409	0.02279
3.75	0.011685	0.024923	0.028407	0.019651	-0.00788	0.026294	0.017015	0.022447	0.001293	0.024431
4	0.015757	0.026308	0.026346	0.021138	-0.00292	0.027337	0.015948	0.023904	0.004761	0.025259

## Sheet: Fig.4C
tip1	tip2	tip3	tip4	tip5
0.110964	0.079339	0.069582	0.066837	0.026337
0.122512	0.062635	0.048248	0.041312	0.072271
0.069475	0.101295	0.058434	0.161425	0.114151
0.044068	0.040751	0.116118	0.07723	0.044207
0.061337	0.0691	0.168595	0.05844	0.072113
0.108967	0.06095	0.081667	0.070851	0.030742
0.081695	0.064158	0.032196	0.053793	0.0621
0.046733	0.063881	0.063515	0.055389	0.088491
0.070324	0.035251	0.093892	0.05848	0.069245
0.061337	0.076847	0.073111	0.072147	0.063848

## Sheet: Fig.5B&D
Time (s)	Vision		Vision+slowINS		Vision+fastINS		Vision+random				Vision	Vision+slowINS	Vision+fastINS	Vision+random
	MEAN	SEM	MEAN	SEM	MEAN	SEM	MEAN	SEM			0.057914	0.124895	0.123519	0.026447
0.25	-0.00442	0.005238	0.003549	0.003054	0.002653	0.004261	7e-05	0.005123			0.070675	0.142731	0.143461	0.027765
0.5	0.004416	0.005238	-0.00355	0.003054	-0.00265	0.004261	-7e-05	0.005123			0.087892	0.161566	0.170007	0.045855
0.75	0.013391	0.014243	-0.00881	0.01003	-0.00651	0.013826	0.014679	0.011559			0.103813	0.177604	0.186594	0.048185
1	0.005353	0.023356	-0.03207	0.017134	-0.0271	0.023492	0.007186	0.01968			0.119365	0.189904	0.207275	0.059614
1.25	0.008712	0.033339	-0.03754	0.024512	-0.02863	0.03495	0.021482	0.026637			0.125639	0.19321	0.213507	0.059683
1.5	0.002644	0.040283	-0.05551	0.031683	-0.04773	0.043947	0.010792	0.036424			0.137886	0.190499	0.216251	0.064084
1.75	-0.0043	0.050288	-0.06586	0.039046	-0.05923	0.055449	0.014963	0.042236
2	-0.02239	0.057241	-0.08745	0.046548	-0.08272	0.06686	0.002738	0.052448
2.25	-0.04051	0.064077	-0.10572	0.052165	-0.09944	0.077246	-0.001039	0.057972
2.5	-0.05791	0.070734	-0.12489	0.058551	-0.12352	0.08817	-0.026447	0.063641
2.75	-0.07068	0.077413	-0.14273	0.062815	-0.14346	0.09868	-0.027765	0.068793
3	-0.08789	0.084399	-0.16157	0.070258	-0.17001	0.109187	-0.045855	0.073509
3.25	-0.10381	0.090189	-0.1776	0.073681	-0.18659	0.117453	-0.048185	0.078695
3.5	-0.11937	0.098002	-0.1899	0.081835	-0.20728	0.127011	-0.059614	0.083942
3.75	-0.12564	0.103062	-0.19321	0.086174	-0.21351	0.135447	-0.059683	0.089429
4	-0.13789	0.111192	-0.1905	0.092207	-0.21625	0.143981	-0.064084	0.094064
4.25	-0.14087	0.114137	-0.18504	0.092884	-0.2142	0.147635	-0.060296	0.098468
4.5	-0.14565	0.119684	-0.17433	0.095979	-0.20738	0.151784	-0.054087	0.098519
4.75	-0.1466	0.120218	-0.16065	0.095604	-0.19599	0.15037	-0.048882	0.101907
5	-0.13869	0.121507	-0.13946	0.094978	-0.17006	0.149824	-0.037143	0.098069

## Sheet: Fig.5C&E
Time (s)	Vision		Vision+slowINS		Vision+fastINS		Vision+random				Vision	Vision+slowINS	Vision+fastINS	Vision+random
	MEAN	SEM	MEAN	SEM	MEAN	SEM	MEAN	SEM			0.258256	0.086541	0.083632	0.023791
0.25	0.019028	0.004305	0.006064	0.004983	0.002211	0.00435	-0.0002	0.003168			0.258236	0.093541	0.100229	0.023015
0.5	-0.01903	0.004305	-0.00606	0.004983	-0.00221	0.00435	0.0002	0.003168			0.271517	0.109727	0.129666	0.040923
0.75	-0.05702	0.012107	-0.00435	0.013144	-0.00043	0.010279	0.009788	0.009938			0.262903	0.113892	0.135979	0.045413
1	-0.10162	0.022991	-0.02262	0.020401	-0.01871	0.018	0.004746	0.016585			0.264486	0.125623	0.150762	0.06538
1.25	-0.12753	0.031268	-0.02183	0.027386	-0.01633	0.024513	0.011947	0.022687			0.253343	0.129919	0.157625	0.070554
1.5	-0.16656	0.041176	-0.03965	0.0322	-0.0301	0.032821	0.002106	0.029948			0.236879	0.129759	0.161942	0.073993
1.75	-0.18941	0.048564	-0.04086	0.036892	-0.03598	0.038667	0.004949	0.036704
2	-0.22249	0.058112	-0.05585	0.042184	-0.05135	0.0478	-0.007825	0.04337
2.25	-0.23944	0.06484	-0.06732	0.047245	-0.06181	0.055687	-0.011252	0.048479
2.5	-0.25826	0.073137	-0.08654	0.052637	-0.08363	0.063155	-0.023791	0.057012
2.75	-0.25824	0.079159	-0.09354	0.057304	-0.10023	0.070604	-0.023015	0.066889
3	-0.27152	0.083941	-0.10973	0.063891	-0.12967	0.076685	-0.040923	0.076921
3.25	-0.2629	0.091181	-0.11389	0.069182	-0.13598	0.084349	-0.045413	0.08478
3.5	-0.26449	0.094408	-0.12562	0.075643	-0.15076	0.091054	-0.06538	0.092774
3.75	-0.25334	0.099647	-0.12992	0.082227	-0.15763	0.098396	-0.070554	0.101906
4	-0.23688	0.102242	-0.12976	0.088588	-0.16194	0.105862	-0.073993	0.110957
4.25	-0.21836	0.104752	-0.12772	0.094818	-0.16033	0.110587	-0.07203	0.119697
4.5	-0.19657	0.103351	-0.1224	0.100212	-0.15699	0.114995	-0.076457	0.124659
4.75	-0.17004	0.105056	-0.11698	0.104483	-0.15008	0.118681	-0.073791	0.131392
5	-0.14364	0.103169	-0.10077	0.107548	-0.13842	0.118911	-0.070553	0.134924

## Sheet: Fig.6B&D
Time (s)	Vision		Vision+slowINS		Vision+fastINS				Vision	Vision+slowINS	Vision+fastINS
	MEAN	SEM	MEAN	SEM	MEAN	SEM			0.067903	0.046737	0.018436
0.25	0.004986	0.004779	0.007846	0.006343	0.000754	0.005374			0.097862	0.06537	0.04236
0.5	-0.004986	0.004779	-0.00785	0.006343	-0.00075	0.005374			0.128837	0.081909	0.063399
0.75	-0.000825	0.01372	0.00365	0.012107	0.015166	0.014412			0.145701	0.092866	0.079937
1	-0.013567	0.020275	-0.00608	0.022105	0.016773	0.026508			0.165676	0.09839	0.086588
1.25	-0.019768	0.029525	-0.00564	0.025352	0.015485	0.030497			0.165266	0.098676	0.092176
1.5	-0.020658	0.035356	-0.01999	0.0322	0.017357	0.043788			0.155527	0.076508	0.084687
1.75	-0.031831	0.043039	-0.02716	0.03294	0.019545	0.048343
2	-0.037822	0.046598	-0.03913	0.03793	0.015676	0.055774
2.25	-0.050802	0.046092	-0.03943	0.037974	-0.00111	0.057299
2.5	-0.067903	0.052563	-0.04674	0.045733	-0.01844	0.062514
2.75	-0.097862	0.056202	-0.06537	0.045233	-0.04236	0.063068
3	-0.128837	0.061014	-0.08191	0.048392	-0.0634	0.067397
3.25	-0.145701	0.063206	-0.09287	0.045857	-0.07994	0.064766
3.5	-0.165676	0.066834	-0.09839	0.048986	-0.08659	0.065755
3.75	-0.165266	0.06383	-0.09868	0.049353	-0.09218	0.058863
4	-0.155527	0.067061	-0.07651	0.048231	-0.08469	0.05844
4.25	-0.129214	0.07032	-0.06049	0.048844	-0.07698	0.053222
4.5	-0.116734	0.076831	-0.03771	0.050486	-0.05225	0.056384
4.75	-0.09176	0.078424	-0.02116	0.053928	-0.03445	0.059897
5	-0.077201	0.081484	0.004532	0.055542	-0.01077	0.062139

## Sheet: Fig.6C&E
Time (s)	Vision		Vision+slowINS		Vision+fastINS				Vision	Vision+slowINS	Vision+fastINS
	MEAN	SEM	MEAN	SEM	MEAN	SEM			0.005919	0.048775	-0.00346
0.25	-0.00027	0.004185	-0.00113	0.004967	0.004815	0.005253			0.021043	0.070705	0.013309
0.5	0.000265	0.004185	0.001127	0.004967	-0.00482	0.005253			0.025413	0.092571	0.027105
0.75	0.000244	0.003662	0.012686	0.009926	0.010769	0.011168			0.03783	0.09465	0.036834
1	0.005881	0.009655	0.007564	0.01305	0.01126	0.013037			0.034349	0.101188	0.045756
1.25	-0.00488	0.009241	0.017297	0.019179	0.020448	0.026346			0.027172	0.095089	0.050387
1.5	0.011213	0.016634	0.008826	0.02373	0.026819	0.031204			0.008657	0.085729	0.027401
1.75	-0.00016	0.018355	0.00581	0.025519	0.028886	0.043141
2	0.007873	0.026104	-0.01207	0.02437	0.024845	0.046003
2.25	-0.00763	0.024446	-0.02545	0.021649	0.01639	0.057308
2.5	-0.00592	0.034348	-0.04878	0.025022	0.003457	0.057579
2.75	-0.02104	0.032937	-0.07071	0.025399	-0.01331	0.066373
3	-0.02541	0.042294	-0.09257	0.030942	-0.02711	0.062025
3.25	-0.03783	0.039633	-0.09465	0.031883	-0.03683	0.065205
3.5	-0.03435	0.046156	-0.10119	0.034919	-0.04576	0.064503
3.75	-0.02717	0.043222	-0.09509	0.035119	-0.05039	0.069776
4	-0.00866	0.047641	-0.08573	0.038102	-0.0274	0.071485
4.25	0.000293	0.039153	-0.06746	0.03511	-0.01462	0.068272
4.5	0.021584	0.041021	-0.0516	0.037209	0.014862	0.065765
4.75	0.040804	0.039303	-0.03387	0.039044	0.033421	0.065236
5	0.057612	0.041934	-0.0165	0.045563	0.052752	0.064769

## Sheet: Fig.7A
Time (s)	Vision		Vision+slowINS		Vision+fastINS				Vision	Vision+slowINS	Vision+fastINS
	MEAN	SEM	MEAN	SEM	MEAN	SEM			0.02833	0.02339	-0.016254
0.25	0.003921	0.002123	0.00313	0.001699	-0.00028	0.002251			0.04063	0.02893	-0.011282
0.5	-0.00392	0.002123	-0.00313	0.001699	0.000282	0.002251			0.04332	0.03663	-0.00137
0.75	-0.00686	0.004998	0.001724	0.004014	0.003426	0.004473			0.04885	0.04283	0.00225
1	-0.00783	0.007775	-0.00066	0.008156	0.012944	0.007633			0.05856	0.05237	0.01324
1.25	-0.00472	0.009168	-0.00509	0.01109	0.014779	0.007109			0.04519	0.04919	0.00806
1.5	-0.00881	0.012257	-0.00481	0.013966	0.019563	0.011003			0.04818	0.04675	0.0116
1.75	-0.01014	0.015766	-0.00863	0.017898	0.016474	0.014188
2	-0.01244	0.01549	-0.01196	0.018766	0.0161	0.013808
2.25	-0.02692	0.014863	-0.02029	0.02136	0.015906	0.014975
2.5	-0.02833	0.016922	-0.02339	0.021371	0.016254	0.015914
2.75	-0.04063	0.016995	-0.02893	0.023265	0.011282	0.016269
3	-0.04332	0.017116	-0.03663	0.021982	0.00137	0.016718
3.25	-0.04885	0.017384	-0.04283	0.021716	-0.00225	0.016931
3.5	-0.05856	0.017302	-0.05237	0.021232	-0.01324	0.016336
3.75	-0.04519	0.019193	-0.04919	0.022506	-0.00806	0.018329
4	-0.04818	0.020268	-0.04675	0.021299	-0.0116	0.017767
4.25	-0.04817	0.023194	-0.04808	0.022677	-0.00989	0.019313
4.5	-0.04392	0.023563	-0.05004	0.022699	-0.01295	0.019232
4.75	-0.0343	0.021802	-0.04913	0.021722	-0.01476	0.021272
5	-0.02577	0.022872	-0.04316	0.022774	-0.00752	0.021014

## Sheet: Fig.7B
Time (s)	Vision		Vision+slowINS		Vision+fastINS				Vision	Vision+slowINS	Vision+fastINS
	MEAN	SEM	MEAN	SEM	MEAN	SEM			0.12835	0.0318	0.01643
0.25	0.0083	0.002206	0.002636	0.001922	4.95e-05	0.002137			0.15155	0.04641	0.02661
0.5	-0.0083	0.002206	-0.00264	0.001922	-5e-05	0.002137			0.17289	0.05772	0.03685
0.75	-0.01476	0.005302	-0.00039	0.006318	0.002554	0.00379			0.18963	0.06737	0.04653
1	-0.02777	0.006493	-0.00354	0.009481	8.35e-05	0.006369			0.21335	0.07972	0.05483
1.25	-0.03801	0.006374	-0.00357	0.01013	0.002174	0.007155			0.21745	0.0792	0.05171
1.5	-0.05295	0.007908	-0.00859	0.014674	-0.00088	0.009583			0.22503	0.08401	0.0533
1.75	-0.06989	0.009994	-0.01228	0.017316	-0.00195	0.013547
2	-0.08896	0.009485	-0.02039	0.017985	-0.00636	0.014861
2.25	-0.11208	0.010984	-0.02574	0.019217	-0.01165	0.015988
2.5	-0.12835	0.012994	-0.0318	0.020487	-0.01643	0.017112
2.75	-0.15155	0.01442	-0.04641	0.021064	-0.02661	0.017716
3	-0.17289	0.016307	-0.05772	0.020465	-0.03685	0.017873
3.25	-0.18963	0.017567	-0.06737	0.019493	-0.04653	0.018289
3.5	-0.21335	0.019615	-0.07972	0.020241	-0.05483	0.018155
3.75	-0.21745	0.021336	-0.0792	0.022068	-0.05171	0.018964
4	-0.22503	0.025175	-0.08401	0.020453	-0.0533	0.020619
4.25	-0.22018	0.027604	-0.0817	0.02199	-0.05387	0.019686
4.5	-0.22513	0.02942	-0.08843	0.021468	-0.05944	0.020725
4.75	-0.21334	0.033129	-0.0845	0.02009	-0.06083	0.020421
5	-0.19953	0.033949	-0.07913	0.020072	-0.05527	0.02096

## Sheet: Fig.7D
Time (s)	Vision		Vision+slowINS		Vision+fastINS				Vision	Vision+slowINS	Vision+fastINS
	MEAN	SEM	MEAN	SEM	MEAN	SEM			0.18039	0.08274	0.10638
0.25	0.001189	0.007766	-0.00127	0.006406	0.002204	0.004923			0.18261	0.07731	0.11468
0.5	-0.00119	0.007766	0.001266	0.006406	-0.0022	0.004923			0.22638	0.10812	0.14803
0.75	-0.0183	0.016595	0.000386	0.015188	-0.00186	0.010601			0.22091	0.09196	0.14683
1	-0.02358	0.023504	-0.00201	0.023765	-0.00626	0.008665			0.26659	0.11631	0.17906
1.25	-0.0332	0.028438	-0.00185	0.032853	-0.001	0.010186			0.24932	0.09523	0.17416
1.5	-0.06378	0.034071	-0.02209	0.038909	-0.02161	0.013282			0.27942	0.11544	0.18874
1.75	-0.08789	0.037569	-0.03245	0.048004	-0.02935	0.018799
2	-0.12858	0.040231	-0.05477	0.054212	-0.05652	0.022813
2.25	-0.1428	0.039667	-0.05276	0.063607	-0.0659	0.031019
2.5	-0.18039	0.04025	-0.08274	0.067804	-0.10638	0.037427
2.75	-0.18261	0.043696	-0.07731	0.072905	-0.11468	0.041894
3	-0.22638	0.047529	-0.10812	0.076673	-0.14803	0.045194
3.25	-0.22091	0.052965	-0.09196	0.08052	-0.14683	0.051364
3.5	-0.26659	0.054967	-0.11631	0.084159	-0.17906	0.054747
3.75	-0.24932	0.058261	-0.09523	0.084248	-0.17416	0.058559
4	-0.27942	0.062272	-0.11544	0.08341	-0.18874	0.061326
4.25	-0.26378	0.071049	-0.08352	0.080132	-0.16817	0.061349
4.5	-0.28453	0.076327	-0.09779	0.078358	-0.17391	0.062262
4.75	-0.2631	0.080145	-0.07179	0.076129	-0.1485	0.066849
5	-0.26629	0.081382	-0.07902	0.073706	-0.14586	0.069752

[truncated: 9 more sheets: Fig.7E, Fig.8E&F, Fig.8G&H, Fig.9E&F, Fig.9G&H, Fig.9I&J, Fig.9K&L, Fig.S1A&B, Fig.S1C&D]
